# Supplementary material for: Clinical characteristics and laboratory features of COVID-19 in high altitude areas: A retrospective cohort study
Source: PLoS One. 2021 May 18;16(5):e0249964. doi: 10.1371/journal.pone.0249964 (PMC8130933; doi:10.1371/journal.pone.0249964)
Supplement: S1 Dataset — (XLSX) [file pone.0249964.s003.xlsx]

## Sheet: sheet 1
number	age,years	sex	ethnic group	Contacted with confirmed case	cluster infection	Familial cluster	histor of smoking	Disease severity(0=severe，1=moderate，2=mild，3=asymptomatic，1+2=non-severe)	diabetes	hypertension	cardiovascular disease	chronic obstructive pulmonary disease,COPD	Chronic gastritis	Chronic cholecystitis or cholelithiasis	Other pulmonary disease	fever，highest temperature	cough	sputum production	fatigue	myalgia	headache	Sore throat	heamoptysis	nausea or vomiting	diarrhiea	dyspnoea	days from onset to dyspnoea	Days from onset to first admission	days from first admission to transfer	blood pressure，mmHg	hypertension	respiratory rate,breaths per min	other signs or symtoms	White blood cell count, × 10⁹ per L	Neutrophil count, × 10⁹ per L	Lymphocyte count, × 10⁹ per L	NLR	Haemoglobin, g/L	Platelet count, × 10⁹ per L	Coefficient of variation of RBC distribution width,%	Prothrombin time, s	Activated partial thromboplastin time, s	Fibrinogen，g/L	D-dimer, mg/L（D-二聚体）	Albumin, g/L	Alanine aminotransferase, U/L	Aspartate aminotransferase, U/L	alkaline phosphatase,U/L	y-Glutamyltranspeptidase, U/L
1	45.5	F	zang	1	1	1	never smokers	1	0	0	0	0	0	0	0	0	1	1	0	0	0	0	0	0	0	0				112/77	0	23		5	3.4	1.4	2.42857	122	149	15.8	12.2	26.9	2.17		44.26	25	30	71.07	16.85
2	6	F	zang	0	1	0		3	0	0	0	0	0	0	0	0	0	0	0	0	0	0	0	0	0	0					0	23		7	4.2	2.4	1.75	130	212						46.42	13	25
3	30	M	zang	1	1	0	never smokers	1	0	0	0	0	0	0	0	0	0	0	0	0	0	0	0	0	0	0				123/73	0	22		5.8	3.6	1.6	2.25	166	182	12.9	13	28	4.062		44.4	78	33	106.22	102.53
4	21	F	zang	1	0	0	never smokers	2	0	0	0	0	0	0	0	0	1	0	0	0	1	0	0	0	0	0				104/79	0	21		5.6	3.3	1.9	1.73684	154	103	12.9	13.7	26.3	2.263		44.15	24	25	105.4	17.29
5	39	M	zang	1	1	0	never smokers	1	0	0	0	0	0	0	0	0	0	0	0	0	0	1	0	0	0	0		180		126/89	0	20		5.9	4.3	1.4	3.07143	181	128	14.8	12	29.2	2.035		45.52	105	67	93.39	104.01
6	47	M	zang	1	1	1	never smokers	1	0	0	0	0	0	0	0	0	1	1	0	0	0	0	0	0	0	0		1			0			3.6	2.4	0.9	2.66667	169	221	13.5	14.1	32.3	2.118		43.91	94	46	157.1	220
7	38	F	zang	0	1	0		2	0	0	0	0	0	0	0	0	0	0	0	0	0	0	0	0	0	0				121/80	0	21		4.8	3.6	0.9	4	143	180		12.8	27.7	2.385		47.75	103	57
8	63	M	zang	0	1	0		1	0	1	0	0	0	0	0	0	0	0	0	0	0	0	0	0	0	0				193/115	1	20		4.9	3	1.5	2	143	78		11.7	20.4	2.019		46.46	61	45
9	2.7	M	zang	1	1	1	never smokers	3	0	0	0	0	0	0	0	0	0	0	0	0	0	0	0	0	0	0					0	24		5.3	2.9	2.9	1	98	407	17.5	13.2	22.5	1.899		45.8	10	31	208.81	10.47L
10	16	M	zang	0	1	0		3	0	0	0	0	0	0	0	0	0	0	0	0	0	0	0	0	0	0				124/76	0	20		6.6	4.2	1.8	2.33333	160	146		16.9	29	1.928		25.11	38	34
11	12.7	M	zang	1	0	0	never smokers	3	0	0	0	0	0	0	0	0	0	0	0	0	0	0	0	1	0	0		2			0			2.7	1	1.4	0.714286	136	138	14	15.1	31.9	1.574		41.44	18	24	233.96	12.46
12	56	M	zang	0	0	0	never smokers	3	0	0	0	0	0	1	0	0	0	0	0	0	1	0	0	0	0	0		3		175/85	1	22		5.9	4.7	0.7	6.71429	181	106	15.5	13.4	22	1.83		48.3	37	25	90.63	209.99
13	54.7	F	zang	1	1	1	never smokers	1	0	1	0	0	0	0	0	0	1	1	0	0	1	0	0	0	0	0		2		150/102	1	21		4.9	2.9	1.8	1.61111	95	234	18.5	11.7	23.8	4.139		42.53	54	47	105.39	61.6
14	6	F	zang	1	1	0	never smokers	3	0	0	0	0	0	0	0	1	0	0	0	0	0	0	0	0	0	0		1			0	23		6.6	2.4	3.5	0.685714	120	194	13.8					43.65	18	30	302.66	12.18
15	18	M	zang	0	1	1	never smokers	3	0	0	0	0	0	0	0	0	0	0	0	0	0	0	0	0	0	0					0			7.1	5	1.9	2.63158	165	105	13.7	13.5	29.8	2.664		50.95	79	44	253.71	39.6
16	65	M	zang	1	1	0	never smokers	1	0	1	0	0	0	0	0	0	0	1	0	0	0	0	0	0	0	0				169/87	1	20		4.4	3.3	0.7	4.71429	155	54	16.1	12.5	28.6	2.614		44.82	66	55	109.37	167.44
17	37	M	zang	0	0	0	never smokers	1	0	0	0	0	0	0	0	0	0	0	0	0	0	0	0	0	0	0				127/86	0	20		4.9	3.3	1.5	2.2	163	108	14.1	11.7	27.9	2.541		44.02	37	32	91.65	33.76
18	77	F	zang	1	1	0	never smokers	1	0	1	0	0	0	0	0	0	1	1	0	0	0	0	0	0	0	1	1	10		150/85	1	21		3.1	2.4	0.4	6	142	168	14.6	14.8	31.1	2.188		44.48	14	25	135.73	154.66
19	43	M	zang	1	1	0	never smokers	1	0	0	0	0	0	0	0	0	0	0	0	0	0	0	0	0	0	0				140/98	1	20		6.6	5.4	0.8	6.75	149	197	13.3					42.31	39	26	102.88	57.64
20	30	M	zang	0	0	0	never smokers	1	0	0	0	0	0	0	0	0	0	0	0	0	0	0	0	0	0	0				118/87	0	21		5.3	3.4	1.3	2.61538	158	132	13.6	11.9	27.9	2.876		46.9	36	33	94.29	41.78
21	13	M	zang	1	1	1	never smokers	3	0	0	0	0	0	0	0	0	0	0	0	0	0	0	0	0	0	0					0	25		5.9	3	2	1.5	146	197	15.2	16.2	27.9	1.505		40.18	78	38	300.08	18.5
22	48	F	zang	1	1	0	never smokers	1	0	0	1	0	0	0	0	0	0	0	1	0	0	0	0	0	0	0		3		148/84	1	20		8	6.9	0.7	9.85714	86	277	19.2	12.8	25.7	2.244		46.46	24	25	119.58	22.3
23	35	M	zang	0	0	0	never smokers	1	0	0	0	0	0	0	0	0	0	0	0	0	0	0	0	0	0	0				115/78	0	20		5.7	4	1.4	2.85714	154	299	15.5	12.3	26.9	3.206		43.71	20	24	97.07	38.37
24	10	F	zang	0	0	0		3	0	0	0	0	0	0	0	0	0	0	0	0	0	0	0	0	0	0					0	24		7.8	4.8	2.9	1.65517	160	225						46.31	198	134
25	25	F	zang	1	1	0		3						0	0															102/74		20		5.2	2.7	2	1.35	130	134	12.8	12.7	23.4	1.459		42.44	24	23	59	17.18
26	66	F	zang	0	1	0		1	0	1	0	0	0	0	0	0	0	0	0	0	0	0	0	0	0	0				171/108	1	22		4	3	0.7	4.28571	161	119		10.5	25.4	3.721		47.61	154	72
27	66	F	zang	1	0	0	never smokers	0	0	1	0	1	0	0	0	0	1	1	0	0	0	0	0	0	0	1	1	7		150/70	1	23		3.5	1.6	1.7	0.941176	119	153	16.4	11.5	35.2	2.188		33.18	9	31	65.7	30.29
28	47.8	M	zang	1	0	0	never smokers	0	1	0	0	0	0	0	0	1	1	0	0	0	1	0	0	0	0	0		3		122/85	0	22					#DIV/0!				14.7	26.2	4.139		41.75	14	16	98.1	40.87
29	18	M	zang	1	1	1	never smokers	3	0	0	0	0	0	0	0	0	0	0	0	0	0	0	0	0	0	0				135/87	0	20		5.3	3.9	1.1	3.54545	177	78	14	13.2	24.3	2.067		56.31	89	49	239.46	57.37
30	49	M	zang	1	0	0	never smokers	3	0	0	0	0	0	0	1	0	1	0	0	0	0	0	0	0	0	0		2		142/88	1	20		5.4	3.3	1.5	2.2	168	90	14.1	12.9	25.7	1.972		43.87	38	25	58.48	51.87
31	41	M	zang	1	1	0	never smokers	1	0	0	0	0	0	0	0	0	0	0	0	0	0	0	0	0	0	0				135/84	0	20		14.1	12.2	1.3	9.38462	158	174	12.9	13.4	29.3	2.791		43.88	36	31	106.25	24.91
32	76	M	zang	1	0	0	never smokers	1	0	0	0	0	0	0	0	1	0	0	0	0	1	0	0	0	0	0		1		115/85	0	20		4.8	4	0.5	8	124	175	15.1	11.9	37	2.428		36.08	12	15	64.86	18.95
33	14	M	zang	1	1	1	never smokers	3	0	0	0	0	0	0	0	0	0	0	0	0	0	0	0	0	0	0				110/70	0	20		5.3	2.4	2.4	1	154	251	12.4	12.5	26.9	1.804		41.66	26	28	316.99	36.41
34	18	F	zang	0	0	0		2	0	0	0	0	0	0	1	0	0	0	0	0	0	0	0	0	0	0				131/84	0	21		4.6	3.4	0.8	4.25	111	200		13.3	27	2.472		46.61	23	36
35	54	F	zang	0	0	0	never smokers	1	0	0	0	0	0	0	0	0	0	0	0	0	0	0	0	0	0	0				149/97	1	20		6.1	4.5	1.2	3.75	138	418	14.6	13.3	24	2.47		38.91	59	48	132.69	254.61
36	54	F	zang	1	1	1	never smokers	1	0	0	0	0	0	0	0	0	0	0	1	0	0	0	0	0	0	0		1		123//60	0	19		4.8	3	1.5	2	119	140	15.7					46.13	27	35	115.19	31.2
37	26	F	zang	1	1	0	never smokers	1	0	0	0	0	0	0	0	0	0	0	0	0	0	0	0	0	0	0				123/73	0	20		3.8	2.4	1.1	2.18182	122	98	16	12	20.1	2.019		43.14	12	16	62.42	17.59
38	70	F	zang	0	0	0	never smokers	0	0	0	1	1	0	0	0	0	1	1	1	0	0	0	0	0	0	1	1	3	7	135/91	1	22		9	7.5	1	7.5	154	152		11.3	25	3.156		48.51	19	21
39	54	F	zang	1	1	0	never smokers	1	0	1	0	0	0	0	0	0	0	0	0	0	0	0	0	0	0	0				160/102	1	22		7.4	6	0.9	6.66667	124	77	17.5	13	24.8	2.965		45.74	63	74	175.98	122.91
40	51	M	zang	0	1	0		3	0	0	0	0	0	0	0	0	0	0	0	0	0	0	0	0	0	0				187/130	1	22		4.1	2.8	1.1	2.54545	166	83		13.9	34.1	2.541		41.16	18	31
41	24	F	zang	1	0	0	never smokers	2	0	0	0	0	0	0	0	0	1	0	0	0	1	0	0	0	0	0		7		109/90	0	20		4.9	2.8	1.8	1.55556	159	94	12.6	11.5	29.4	2.876		44.51	37	38	41.75	34.88
42	55	F	zang	1	0	0	never smokers	1	0	0	0	0	0	0	0	0	1	0	1	1	0	0	0	0	0	1	1	10		127/94	1	20		6.4	5.2	1	5.2	144	203	13.9	11.9	28.2	3.536		43.8	38	62	81.07	37.97
43	21	F	zang	1	1	0	never smokers	3	0	0	0	0	0	0	0	0	0	0	0	0	0	0	0	0	0	0				126/86	0	18		5.3	2.7	1.9	1.42105	122	188	12.7					46.64	16	19	101.93	11.33
44	20	M	zang	0	1	0		3	0	0	0	0	0	0	0	0	0	0	0	0	0	0	0	0	0	0				128/77	0	21		7.1	5	1.5	3.33333	176	204		13	25.7	2.263		52.43	34	37
45	37	F	zang	0	1	0		2	0	0	0	0	0	0	0	0	0	0	0	0	0	0	0	0	0	0				105/75	0	20		12.8	9.4	2.5	3.76	157	135		12	20	2.188		48.41	45	44
46	24	F	zang	1	1	0	never smokers	3	0	0	0	0	0	0	0	0	0	0	0	0	0	0	0	0	0	0				120/77	0	20		5.2	3.9	1	3.9	98	152	16.2	12.8	24.8	2.343		47.74	30	21	123.18	18.05
47	26	F	zang	0	1	0		3	0	0	0	0	0	0	0	0	0	0	0	0	0	0	0	0	0	0				102/75	0	22		7.9	5.7	1.9	3	157	195		16.6	28.2	1.844		46.19	19	19
48	44	F	zang	0	0	0	never smokers	1	0	0	0	0	0	0	0	0	0	0	0	0	0	0	0	0	0	0				118/78	0	21		4.4	2.4	1.4	1.71429	133	131	15	11.4	30.5	4.566		42.02	80	58	144.76	94.19
49	53	M	zang	1	1	0	never smokers	2	0	0	0	0	1	0	0	0	0	0	0	0	0	0	0	0	0	0				123/86	0	21		6.3	4.7	1.2	3.91667	153	96	14	12.4	21.9	2.084		43.4	66	36	102.3	47.27
50	71	M	zang	1	1	1	never smokers	1	0	1	0	0	1	0	0	0	0	0	0	0	0	0	0	0	0	0				157/102	1	20		6.1	3.7	2	1.85	178	113	17.9	12.5	26.1	2.541		43.54	50	43	95.54	130.5
51	56	M	zang	1	1	1	never smokers	1	0	0	0	0	0	0	0	0	0	0	0	0	0	0	0	0	0	0				126/78	0	22		9	6.8	1.7	4	178	61	16.4	12.7	28	2.084		44.37	84	47	78.23	172.01
52	40	M	zang	0	0	0		3	0	0	0	0	1	0	0	0	0	0	0	0	0	0	0	0	0	0				132/85	0	20		6.2	3.9	1.8	2.16667	159	108		11.8	23.5	1.778		45.25	88	46
53	72	M	zang	1	1	1	never smokers	1	0	0	0	0	0	0	1	0	0	0	0	0	0	0	0	0	0	0				157/76	1	20		3.7	1.8	1.2	1.5	179	131	13.7	14.4	27.4	2.152		36.93	16	38	56.89	36.25
54	37	F	zang	1	1	1	never smokers	3	0	0	0	0	0	0	0	0	0	0	0	0	0	0	0	1	0	0		9			0			6.9	5.1	1.5	3.4	124	236	17.5	12.1	23.7	1.942		48.23	12	18	69.19	15.46
55	51	M	zang	1	1	1	never smokers	1	0	0	0	0	0	0	0	0	1	0	0	0	0	0	0	0	0	1	1	1		134/90	0	23		9.3	7.6	1.5	5.06667	152	106	13.6	11.4	33.3	4.66		39.44	63	56	117.26	183.66
56	20	F	zang	1	1	0	never smokers	3	0	0	0	0	0	0	0	0	0	0	0	0	0	0	0	0	0	0				126/80	0	22		6.6	4.2	1.6	2.625	132	74	12.5	12.3	24.6	3.011		42.71	60	36	106.88	48.44
57	71	F	zang	1	0	0	never smokers	1	0	0	0	0	0	0	0	0	0	0	0	0	0	0	0	0	0	0				129/91	1	22		5.2	3.3	1.3	2.53846	153	128	13.7	11.4	23.1	1.913		41.63	47	33	115.48	112.97
58	54	M	zang	0	0	0	never smokers	1	0	0	0	0	0	0	0	0	0	0	0	0	0	0	0	0	0	0				122/98	1	21		6.2	4.7	0.9	5.22222	130	251	14	13.2	31.5	2.323		42.11	53	42	465.12	801.18
59	20	F	zang	1	1	1	never smokers	3	0	0	0	0	0	0	0	0	0	0	0	0	0	0	0	0	0	0				127/78	0	20		6.1	4.4	1.4	3.14286	146	87	13.2	12.4	27.8	1.885		46.68	22	25	100.45	15.94
60	19	F	zang	0	1	0		1	0	0	0	0	0	0	0	0	0	0	0	0	0	0	0	0	0	0				130/89	0	22		7.6	6	1.1	5.45455	146	282		13.7	26.9	2.406		48.69	12	17
61	55	M	zang	0	1	0	never smokers	0	1	0	0	0	0	1	0	0	1	0	0	0	0	0	0	0	0	1	2	7		150/83	0	30		7.9	6	1	6	141	133		13.1	31.3	5.399		31.96	92	90	59.04	107.63
62	41	M	zang	1	1	1	never smokers	1	0	0	0	0	0	0	0	0	0	0	0	0	0	0	0	0	0	0				127/105	0	18		5.1	2.7	1.9	1.42105	159	102	13.8	11.6	31.7	2.541		39.74	53	32	132.72	147.86
63	16	M	zang	0	1	0		3	0	0	0	0	0	0	0	0	0	0	0	0	0	0	0	0	0	0				130/75	0	20		6.2	3.1	2.5	1.24	149	146						41.39	23	21
64	70	M	zang	0	0	0	never smokers	1	0	1	0	0	0	0	0	0	0	0	0	0	0	0	0	0	0	0				159/89	1	20		4.3	3.1	0.9	3.44444	142	77	13.6	11.9	24.7	2.69		41.96	31	32	140.24	27.01
65	76	F	zang	1	1	1	never smokers	1	0	0	1	0	0	0	0	0	0	0	1	0	0	0	0	0	0	0		1		119/73	0	18		5.1	3.7	1	3.7	143	113	14.7					36.59	12	30	99.68	44.7
66	36	F	zang	1	1	0	never smokers	1	0	0	0	0	0	0	0	0	1	0	0	0	0	0	0	0	0	0		?		99/62	0	20		8.5	7.5	0.6	12.5	101	163	18.4	13.3	26.1	3.106		44.7	27	27	115.31	30.54
67	20	F	zang	0	1	0		3	0	0	0	0	0	0	0	0	0	0	0	0	0	0	0	0	0	0				118/77	0	21		5.8	3.9	1.6	2.4375	91	152		14.8	29.7	1.988		42.17	14	17
[truncated: 46 more columns]
